# Supplementary material for: Microbiota and horizontal microbial transmission dynamics associated with bramble (Rubus spp.) flowers
Source: Environ Microbiome. 2026 Jan 17;21:31. doi: 10.1186/s40793-026-00853-3 (PMC12895733; doi:10.1186/s40793-026-00853-3)
Supplement: Supplementary file 1 — Additional file1 (XLSX 38 kb) [file 40793_2026_853_MOESM1_ESM.xlsx]

## Sheet: Table of content
Table of content
Table S1	Quantitative PCR program settings for amplification of bacterial 16S rRNA gene, fungal ITS1 region, and plant tef gene.
Table S2	Comparison of bacterial and fungal richness at genus level across the flower groups.
Table S3	Comparison of bacterial and fungal aitchison distance-based beta diversity at genus level across the flower groups.
Table S4	Functional annotation of bacterial genera.
Table S5	Functional annotation of fungal genera.
Table S6	Comparison of the occurrences of bacterial functional guilds across the flower groups.
Table S7	Comparison of the occurrences of fungal functional guilds across the flower groups.
Table S8	Diffenrentially abundant bacterial and fungal genera across the flower groups identified with ANCOMBC2.
Table S9	Network attributes of bacterial, fungal, and cross-domain networks.

## Sheet: Table S1
Table S1. Quantitative PCR program settings for amplification of bacterial 16S rRNA gene, fungal ITS1 region, and plant tef gene.
Targets	Settings
bacterial 16S rRNA gene	15 min at 94°C, 40 cycles of 45 s at 94°C, 45 s at 63°C, 60 s at 72°C, and 20 s at 84°C
fungal ITS1	15 min at 95°C, 40 cycles of 30 s at 95°C, 45 s at 62°C, 30 s at 72°C, and 20 s at 84°C
plant tef	15 min at 95°C, 40 cycles of 30 s at 95°C, 30 s at 60°C, 30 s at 72°C

## Sheet: Table S2
Table S2. Comparison of bacterial and fungal richness at genus level across the flower groups. Wilcoxon test was performed, and p-values were adjusted using Bonferroni correction.
Comparisons	Bacteria	Fungi
open flower vs bagged flower	0.757	0.39
open flower vs flower bud	0.04	0.39
bagged flower vs flower bud	0.086	0.28

## Sheet: Table S3
Table S3. Comparison of bacterial and fungal aitchison distance-based beta diversity at genus level across the flower groups. PERMANOVA and PERMDISP with 999 permutations were used.
Comparisons	Bacteria		Fungi
	PERMANOVA	PERMDISP	PERMANOVA	PERMDISP
open flower vs bagged flower	0.239	1	0.024	0.34
open flower vs flower bud	0.207	0.0023	0.109	1
bagged flower vs flower bud	0.144	0.0318	0.076	0.54
overall	0.009	0.015	0.009	0.109

## Sheet: Table S4
Table S4. Functional annotation of bacterial genera. Unique genera in open flower, bagged flower and flower bud were marked as blue, red and green, respectively.
Bacterial genera	Chemotroph	Phototroph	Pathotroph	Biogeochemical cycle	Fermentation	Functional traits
AB1	FALSE	FALSE	TRUE	FALSE	FALSE	intracellular parasites
Acetobacter	TRUE	FALSE	FALSE	FALSE	FALSE	aerobic chemoheterotrophy, chemoheterotrophy
Acidiphilium	TRUE	FALSE	FALSE	FALSE	FALSE	aerobic chemoheterotrophy, chemoheterotrophy
Acinetobacter	TRUE	FALSE	FALSE	FALSE	FALSE	aerobic chemoheterotrophy, chemoheterotrophy, aromatic compound degradation
Aliterella	FALSE	TRUE	FALSE	FALSE	FALSE	photosynthetic cyanobacteria, oxygenic photoautotrophy, photoautotrophy, photoheterotrophy
Allorhizobium	FALSE	FALSE	FALSE	TRUE	FALSE	nitrogen fixation
Altererythrobacter	TRUE	FALSE	FALSE	FALSE	FALSE	aerobic chemoheterotrophy, chemoheterotrophy
Amnibacterium	TRUE	FALSE	FALSE	FALSE	FALSE	aerobic chemoheterotrophy, chemoheterotrophy
Anaerostipes	FALSE	FALSE	FALSE	TRUE	TRUE	fermentation, nitrate reduction
Anaplasmataceae	FALSE	FALSE	TRUE	FALSE	FALSE	intracellular parasites
Aquitalea	TRUE	FALSE	FALSE	TRUE	TRUE	aerobic chemoheterotrophy, chemoheterotrophy, fermentation, nitrate denitrification
Arenimonas	TRUE	FALSE	FALSE	FALSE	FALSE	aerobic chemoheterotrophy, chemoheterotrophy
Arsenophonus	FALSE	FALSE	TRUE	TRUE	FALSE	invertebrate parasites, nitrate reduction
Asticcacaulis	TRUE	FALSE	FALSE	FALSE	FALSE	aerobic chemoheterotrophy, chemoheterotrophy
Azospira	TRUE	FALSE	FALSE	TRUE	FALSE	aerobic chemoheterotrophy, chemoheterotrophy, nitrogen fixation, nitrate respiration, nitrate reduction, nitrogen respiration
Bacteroides	TRUE	FALSE	FALSE	FALSE	TRUE	fermentation, chemoheterotrophy
Bdellovibrio	FALSE	FALSE	TRUE	FALSE	FALSE	predatory or exoparasitic
Blastocatella	TRUE	FALSE	FALSE	TRUE	FALSE	aerobic chemoheterotrophy, chemoheterotrophy, chitinolysis, cellulolysis
Bradyrhizobium	TRUE	FALSE	FALSE	TRUE	FALSE	nitrogen fixation, aerobic chemoheterotrophy, chemoheterotrophy
Bryobacter	TRUE	FALSE	FALSE	FALSE	FALSE	aerobic chemoheterotrophy, chemoheterotrophy
Bryocella	TRUE	FALSE	FALSE	FALSE	FALSE	aerobic chemoheterotrophy, chemoheterotrophy
Buchnera	FALSE	FALSE	FALSE	TRUE	FALSE	nitrate reduction
Calothrix PCC-6303	FALSE	TRUE	FALSE	TRUE	FALSE	nitrogen fixation, photosynthetic cyanobacteria, oxygenic photoautotrophy, photoautotrophy
Candidatus Hepatincola	FALSE	FALSE	TRUE	FALSE	FALSE	intracellular parasites
Caulobacter	TRUE	FALSE	FALSE	FALSE	FALSE	aerobic chemoheterotrophy, chemoheterotrophy
Cedecea	TRUE	FALSE	FALSE	TRUE	TRUE	fermentation, nitrate reduction, chemoheterotrophy
Chlamydiaceae	FALSE	FALSE	TRUE	FALSE	FALSE	intracellular parasites
Chryseobacterium	TRUE	FALSE	FALSE	FALSE	FALSE	aerobic chemoheterotrophy, chemoheterotrophy
Corynebacterium	TRUE	FALSE	TRUE	TRUE	TRUE	aerobic chemoheterotrophy, chemoheterotrophy, fermentation, human pathogens all, animal parasites or symbionts, nitrate reduction
Cronobacter	FALSE	FALSE	TRUE	FALSE	FALSE	human associated, human pathogens all
Cupriavidus	TRUE	FALSE	TRUE	TRUE	FALSE	aerobic chemoheterotrophy, chemoheterotrophy, nitrate reduction, predatory or exoparasitic
Curtobacterium	TRUE	FALSE	FALSE	FALSE	FALSE	aerobic chemoheterotrophy, chemoheterotrophy
Cyanobacteriales	FALSE	TRUE	FALSE	FALSE	FALSE	photosynthetic cyanobacteria, oxygenic photoautotrophy, photoautotrophy
Cyanobacteriia	FALSE	TRUE	FALSE	FALSE	FALSE	photosynthetic cyanobacteria, oxygenic photoautotrophy, photoautotrophy
DSSD61	FALSE	FALSE	FALSE	TRUE	FALSE	aerobic ammonia oxidation, nitrification
Duganella	FALSE	FALSE	FALSE	TRUE	FALSE	ureolysis
Dyadobacter	TRUE	FALSE	FALSE	TRUE	FALSE	aerobic chemoheterotrophy, cellulolysis
Edaphobacter	TRUE	FALSE	FALSE	FALSE	FALSE	aerobic chemoheterotrophy, chemoheterotrophy
Enhydrobacter	TRUE	FALSE	FALSE	FALSE	TRUE	aerobic chemoheterotrophy, chemoheterotrophy, fermentation
Enterococcus	TRUE	FALSE	FALSE	FALSE	TRUE	chemoheterotrophy, fermentation
Erwinia	FALSE	FALSE	TRUE	FALSE	TRUE	fermentation, plant pathogen
Ferruginibacter	TRUE	FALSE	FALSE	FALSE	FALSE	aerobic chemoheterotrophy, chemoheterotrophy
Flavobacterium	TRUE	FALSE	FALSE	FALSE	FALSE	aerobic chemoheterotrophy, chemoheterotrophy
Friedmanniella	TRUE	FALSE	FALSE	FALSE	FALSE	aerobic chemoheterotrophy, chemoheterotrophy
Frigoribacterium	TRUE	FALSE	FALSE	FALSE	FALSE	aerobic chemoheterotrophy, chemoheterotrophy
Frondihabitans	TRUE	FALSE	FALSE	FALSE	FALSE	aerobic chemoheterotrophy, chemoheterotrophy
Gemmatimonas	TRUE	FALSE	FALSE	FALSE	FALSE	aerobic chemoheterotrophy, chemoheterotrophy
Gordonia	TRUE	FALSE	FALSE	FALSE	FALSE	aerobic chemoheterotrophy, chemoheterotrophy, aromatic compound degradation
GOUTA6	FALSE	FALSE	FALSE	TRUE	FALSE	aerobic ammonia oxidation, nitrification
Granulicella	TRUE	FALSE	FALSE	FALSE	FALSE	aerobic chemoheterotrophy, chemoheterotrophy
Herbaspirillum	FALSE	FALSE	FALSE	TRUE	FALSE	nitrogen fixation, ureolysis
Hymenobacter	FALSE	FALSE	FALSE	TRUE	FALSE	nitrate reduction
Janthinobacterium	FALSE	FALSE	TRUE	TRUE	FALSE	nitrate reduction, chitinolysis, plant pathogen
Jatrophihabitans	TRUE	FALSE	FALSE	FALSE	FALSE	aerobic chemoheterotrophy, chemoheterotrophy
Lactobacillus	TRUE	FALSE	FALSE	FALSE	TRUE	fermentation, chemoheterotrophy
Lactococcus	TRUE	FALSE	FALSE	FALSE	TRUE	fermentation, chemoheterotrophy
Legionella	TRUE	FALSE	TRUE	FALSE	FALSE	aerobic chemoheterotrophy, chemoheterotrophy, intracellular parasites
Leptothrix	TRUE	FALSE	FALSE	TRUE	FALSE	manganese oxidation, aerobic chemoheterotrophy, chemoheterotrophy
Leuconostoc	TRUE	FALSE	FALSE	FALSE	TRUE	fermentation, chemoheterotrophy
Limnobacter	TRUE	FALSE	FALSE	TRUE	FALSE	aerobic chemoheterotrophy, dark thiosulfate oxidation
Lysobacter	TRUE	FALSE	FALSE	TRUE	FALSE	chitinolysis, chemoheterotrophy
Marmoricola	TRUE	FALSE	FALSE	FALSE	FALSE	aerobic chemoheterotrophy, chemoheterotrophy
Methylocella	TRUE	FALSE	FALSE	TRUE	FALSE	methanotrophy, methylotrophy, nitrogen fixation, hydrocarbon degradation, chemoheterotrophy
Methylophilaceae	TRUE	FALSE	FALSE	TRUE	FALSE	methanol oxidation, methylotrophy, chemoheterotrophy
Methylobacterium-Methylorubrum	FALSE	TRUE	FALSE	TRUE	FALSE	methanol oxidation, methylotrophy, dark thiosulfate oxidation, aerobic anoxygenic phototrophy
Micavibrio	FALSE	FALSE	TRUE	FALSE	FALSE	predatory or exoparasitic,
Microlunatus	TRUE	FALSE	FALSE	FALSE	FALSE	aerobic chemoheterotrophy, chemoheterotrophy
Microvirga	TRUE	FALSE	FALSE	FALSE	FALSE	aerobic chemoheterotrophy, chemoheterotrophy
MND1	FALSE	FALSE	FALSE	TRUE	FALSE	aerobic ammonia oxidation, nitrification
Mucilaginibacter	TRUE	FALSE	FALSE	FALSE	FALSE	aerobic chemoheterotrophy, chemoheterotrophy
Nakamurella	TRUE	FALSE	FALSE	FALSE	FALSE	aerobic chemoheterotrophy, chemoheterotrophy
Neisseria	TRUE	FALSE	FALSE	FALSE	FALSE	aerobic chemoheterotrophy, chemoheterotrophy
Neochlamydia	FALSE	FALSE	TRUE	FALSE	FALSE	intracellular parasites
Nevskia	TRUE	FALSE	FALSE	FALSE	FALSE	aerobic chemoheterotrophy, chemoheterotrophy
Nocardioides	TRUE	FALSE	FALSE	FALSE	FALSE	aerobic chemoheterotrophy, chemoheterotrophy, aromatic compound degradation
Novosphingobium	TRUE	FALSE	FALSE	FALSE	FALSE	aerobic chemoheterotrophy, chemoheterotrophy
Pantoea	FALSE	FALSE	TRUE	FALSE	TRUE	fermentation, human pathogens all, animal parasites or symbionts, plant pathogen
Paracoccus	TRUE	FALSE	FALSE	TRUE	FALSE	methanol oxidation, methylotrophy, nitrate denitrification, nitrite denitrification, denitrification, dark hydrogen oxidation, nitrite respiration, nitrate respiration, nitrate reduction, nitrogen respiration, aerobic chemoheterotrophy, chemoheterotrophy
Pedobacter	TRUE	FALSE	FALSE	FALSE	FALSE	aerobic chemoheterotrophy, chemoheterotrophy
Phaselicystis	TRUE	FALSE	FALSE	FALSE	FALSE	aerobic chemoheterotrophy, chemoheterotrophy
Polymorphobacter	TRUE	FALSE	FALSE	FALSE	FALSE	aerobic chemoheterotrophy, chemoheterotrophy
Pseudomonas	TRUE	FALSE	FALSE	FALSE	FALSE	aerobic chemoheterotrophy, chemoheterotrophy
Pseudonocardia	TRUE	FALSE	FALSE	FALSE	FALSE	aerobic chemoheterotrophy, chemoheterotrophy
Pseudorhodoferax	TRUE	FALSE	FALSE	TRUE	FALSE	aerobic chemoheterotrophy, chemoheterotrophy, nitrate reduction, ureolysis
Ralstonia	FALSE	FALSE	TRUE	TRUE	FALSE	plant pathogen, nitrate respiration, chitinolysis
Reyranella	TRUE	FALSE	FALSE	FALSE	FALSE	aerobic chemoheterotrophy, chemoheterotrophy
Rhizobacter	FALSE	FALSE	FALSE	TRUE	FALSE	ureolysis
Rhizorhapis	TRUE	FALSE	FALSE	FALSE	FALSE	aerobic chemoheterotrophy, chemoheterotrophy
Rhodanobacter	TRUE	FALSE	FALSE	FALSE	FALSE	aerobic chemoheterotrophy, chemoheterotrophy
Rhodoferax	TRUE	TRUE	FALSE	FALSE	TRUE	fermentation, aerobic chemoheterotrophy, photoheterotrophy, phototrophy, chemoheterotrophy
Rhodopseudomonas	TRUE	TRUE	FALSE	FALSE	FALSE	aerobic chemoheterotrophy, photoheterotrophy, phototrophy, chemoheterotrophy
Rhodovastum	TRUE	TRUE	FALSE	FALSE	FALSE	aerobic chemoheterotrophy, photoheterotrophy, anoxygenic photoautotrophy
Rickettsiella	FALSE	FALSE	TRUE	FALSE	FALSE	invertebrate parasites
Robbsia	FALSE	FALSE	TRUE	FALSE	FALSE	plant pathogen
Romboutsia	TRUE	FALSE	FALSE	FALSE	TRUE	fermentation, chemoheterotrophy
Roseomonas	TRUE	FALSE	TRUE	TRUE	FALSE	aerobic chemoheterotrophy, human associated, human pathogens all, animal parasites or symbionts, ureolysis, chemoheterotrophy
Rubellimicrobium	TRUE	FALSE	FALSE	FALSE	FALSE	aerobic chemoheterotrophy, chemoheterotrophy
Rubrivirga	TRUE	FALSE	FALSE	FALSE	FALSE	aerobic chemoheterotrophy, chemoheterotrophy
Scytonema UTEX 2349	FALSE	TRUE	FALSE	FALSE	FALSE	photosynthetic cyanobacteria, oxygenic photoautotrophy, photoautotrophy, phototrophy
Simkaniaceae	FALSE	FALSE	TRUE	FALSE	FALSE	intracellular parasites
SM2D12	FALSE	FALSE	TRUE	FALSE	FALSE	intracellular parasites
Sphingobium	TRUE	FALSE	FALSE	FALSE	FALSE	aerobic chemoheterotrophy, chemoheterotrophy
Sphingomonadaceae	TRUE	FALSE	FALSE	FALSE	FALSE	aerobic chemoheterotrophy, chemoheterotrophy
Sphingomonas	TRUE	FALSE	FALSE	FALSE	FALSE	aerobic chemoheterotrophy, chemoheterotrophy
Sphingorhabdus	TRUE	FALSE	FALSE	FALSE	FALSE	aerobic chemoheterotrophy, chemoheterotrophy
Spiroplasma	FALSE	FALSE	TRUE	FALSE	FALSE	invertebrate parasites, plant pathogen
Stenotrophomonas	TRUE	FALSE	TRUE	TRUE	FALSE	aerobic chemoheterotrophy, human associated, human pathogens all, animal parasites or symbionts, nitrate respiration, nitrate reduction, nitrogen respiration, chemoheterotrophy
Streptococcus	TRUE	FALSE	FALSE	FALSE	TRUE	fermentation, chemoheterotrophy
Terriglobus	TRUE	FALSE	FALSE	FALSE	FALSE	aerobic chemoheterotrophy, chemoheterotrophy
Terrisporobacter	TRUE	FALSE	FALSE	FALSE	TRUE	fermentation, chemoheterotrophy
Thermomonas	TRUE	FALSE	FALSE	TRUE	FALSE	aerobic chemoheterotrophy, ureolysis, chemoheterotrophy
Tsukamurella	TRUE	FALSE	FALSE	FALSE	FALSE	aerobic chemoheterotrophy, chemoheterotrophy
Vicinamibacterales	TRUE	FALSE	FALSE	FALSE	FALSE	chemoheterotrophy
Wolbachia	FALSE	FALSE	TRUE	FALSE	FALSE	intracellular parasites
Xanthomonas	TRUE	FALSE	FALSE	FALSE	FALSE	aerobic chemoheterotrophy, chemoheterotrophy
Xylophilus	FALSE	FALSE	TRUE	FALSE	FALSE	plant pathogen
Zymobacter	TRUE	FALSE	FALSE	FALSE	TRUE	fermentation, chemoheterotrophy

## Sheet: Table S5
Table S5. Functional annotation of fungal genera. Unique genera in open flower, bagged flower and flower bud were marked as blue, red and green, respectively.
Fungal genera	Saprotroph	Pathotroph	Symbiotroph	Functional traits
Acarospora	FALSE	TRUE	FALSE	algal parasite
Acericola	FALSE	TRUE	FALSE	algal parasite
Alatosessilispora	FALSE	TRUE	TRUE	animal parasite, foliar endophyte
Alternaria	TRUE	TRUE	TRUE	animal parasite, leaf/fruit/seed pathogen, litter saprotroph, foliar endophyte
Angustimassarina	TRUE	TRUE	FALSE	animal parasite, wood saprotroph
Annulohypoxylon	FALSE	TRUE	TRUE	animal parasite, foliar endophyte
Arxiella	FALSE	TRUE	FALSE	animal parasite, plant pathogen, leaf/fruit/seed pathogen
Ascosphaera	TRUE	FALSE	TRUE	animal decomposer, arbuscular mycorrhizal
Aspergillus	FALSE	FALSE	TRUE	arbuscular mycorrhizal, foliar endophyte
Aureobasidium	TRUE	TRUE	TRUE	dung saprotroph, litter saprotroph, foliar endophyte, leaf/fruit/seed pathogen
Bacidina	FALSE	FALSE	TRUE	ectomycorrhizal
Bannoa	FALSE	FALSE	TRUE	ectomycorrhizal
Bannozyma	FALSE	FALSE	TRUE	ectomycorrhizal
Bjerkandera	FALSE	TRUE	TRUE	ectomycorrhizal, root endophyte, wood pathogen
Blumeria	FALSE	TRUE	TRUE	ectomycorrhizal, leaf/fruit/seed pathogen
Blumeriella	FALSE	TRUE	TRUE	ectomycorrhizal, leaf/fruit/seed pathogen
Boeremia	FALSE	TRUE	TRUE	ectomycorrhizal, leaf/fruit/seed pathogen, foliar endophyte
Botryosphaeria	TRUE	TRUE	TRUE	epiphyte, litter saprotroph, foliar endophyte, leaf/fruit/seed pathogen
Botrytis	TRUE	TRUE	TRUE	epiphyte, litter saprotroph, leaf/fruit/seed pathogen
Buckleyzyma	TRUE	FALSE	TRUE	foliar endophyte, litter saprotroph
Bulleromyces	FALSE	FALSE	TRUE	foliar endophyte
Cadophora	FALSE	TRUE	TRUE	foliar endophyte, plant pathogen, leaf/fruit/seed pathogen
Calonectria	FALSE	TRUE	FALSE	lichen parasite, leaf/fruit/seed pathogen
Camptophora	FALSE	TRUE	TRUE	lichen parasite, foliar endophyte
Cephalotrichum	FALSE	FALSE	TRUE	lichenized
Ceramothyrium	FALSE	FALSE	TRUE	lichenized, foliar endophyte
Ceratobasidium	TRUE	TRUE	TRUE	lichenized, litter saprotroph, leaf/fruit/seed pathogen
Cercospora	FALSE	TRUE	TRUE	lichenized, leaf/fruit/seed pathogen
Chaetasbolisia	FALSE	FALSE	TRUE	lichenized
Chuppomyces	FALSE	TRUE	TRUE	lichenized, leaf/fruit/seed pathogen
Cladophialophora	FALSE	FALSE	TRUE	lichenized, root endophyte
Cladosporium	FALSE	TRUE	TRUE	lichenized, foliar endophyte, plant pathogen, leaf/fruit/seed pathogen
Claussenomyces	FALSE	FALSE	TRUE	lichenized
Claviceps	FALSE	TRUE	TRUE	lichenized, leaf/fruit/seed pathogen
Clonostachys	FALSE	TRUE	TRUE	lichenized, plant pathogen, leaf/fruit/seed pathogen
Coccomyces	FALSE	TRUE	TRUE	lichenized, foliar endophyte, plant pathogen, leaf/fruit/seed pathogen
Colacogloea	TRUE	FALSE	TRUE	lichenized, fungal decomposer
Coleophoma	FALSE	TRUE	TRUE	lichenized, foliar endophyte, leaf/fruit/seed pathogen
Coniothyrium	TRUE	TRUE	TRUE	lichenized, litter saprotroph, leaf/fruit/seed pathogen
Coniozyma	TRUE	TRUE	TRUE	lichenized, litter saprotroph, foliar endophyte, leaf/fruit/seed pathogen
Coprinopsis	FALSE	FALSE	TRUE	lichenized
Coriolopsis	FALSE	FALSE	TRUE	lichenized
Crocicreas	FALSE	FALSE	TRUE	lichenized
Curvibasidium	TRUE	FALSE	TRUE	lichenized, litter saprotroph
Cutaneotrichosporon	TRUE	FALSE	TRUE	lichenized, animal decomposer
Cyanodermella	FALSE	FALSE	TRUE	lichenized
Cyclothyriella	FALSE	FALSE	TRUE	lichenized
Cyphellophora	FALSE	TRUE	TRUE	lichenized, animal parasite
Cystobasidium	TRUE	FALSE	TRUE	lichenized, fungal decomposer
Cystofilobasidium	FALSE	FALSE	TRUE	lichenized
Cytospora	TRUE	TRUE	TRUE	lichenized, litter saprotroph, foliar endophyte, leaf/fruit/seed pathogen
Datronia	FALSE	FALSE	TRUE	lichenized
Debaryomyces	FALSE	FALSE	TRUE	lichenized
Derxomyces	FALSE	FALSE	TRUE	lichenized, epiphyte
Devriesia	TRUE	TRUE	FALSE	litter saprotroph, leaf/fruit/seed pathogen
Dialonectria	TRUE	FALSE	FALSE	litter saprotroph, fungal decomposer
Diaporthe	TRUE	TRUE	TRUE	litter saprotroph, foliar endophyte, leaf/fruit/seed pathogen
Didymella	TRUE	TRUE	FALSE	litter saprotroph, leaf/fruit/seed pathogen
Didymosphaeria	TRUE	TRUE	TRUE	litter saprotroph, foliar endophyte, leaf/fruit/seed pathogen
Dioszegia	TRUE	FALSE	FALSE	litter saprotroph
Dissoconium	TRUE	TRUE	FALSE	litter saprotroph, plant pathogen, leaf/fruit/seed pathogen
Dothidotthia	TRUE	TRUE	TRUE	litter saprotroph, wood saprotroph, foliar endophyte, leaf/fruit/seed pathogen
Dothiora	TRUE	FALSE	FALSE	litter saprotroph
Dothiorella	TRUE	TRUE	TRUE	litter saprotroph, foliar endophyte, leaf/fruit/seed pathogen
Efibulobasidium	TRUE	FALSE	FALSE	litter saprotroph
Elasticomyces	TRUE	FALSE	FALSE	litter saprotroph, fungal decomposer
Entyloma	TRUE	TRUE	FALSE	litter saprotroph, leaf/fruit/seed pathogen
Epichloe	TRUE	FALSE	TRUE	litter saprotroph, endophyte
Epicoccum	TRUE	TRUE	TRUE	litter saprotroph, foliar endophyte, leaf/fruit/seed pathogen
Erysiphe	TRUE	TRUE	FALSE	litter saprotroph, leaf/fruit/seed pathogen
Erythrobasidium	TRUE	FALSE	FALSE	litter saprotroph, fungal decomposer
Eutypa	TRUE	TRUE	FALSE	litter saprotroph, leaf/fruit/seed pathogen
Exobasidium	TRUE	TRUE	FALSE	litter saprotroph, leaf/fruit/seed pathogen
Exophiala	TRUE	FALSE	TRUE	litter saprotroph, root endophyte
Fellozyma	TRUE	FALSE	FALSE	litter saprotroph
Fibulobasidium	TRUE	FALSE	FALSE	litter saprotroph
Filobasidium	TRUE	FALSE	FALSE	litter saprotroph
Flagellospora	TRUE	FALSE	FALSE	litter saprotroph
Fomes	TRUE	TRUE	FALSE	litter saprotroph, wood pathogen
Fomitopsis	TRUE	TRUE	FALSE	litter saprotroph, wood pathogen
Fonsecazyma	TRUE	FALSE	FALSE	litter saprotroph
Fusarium	TRUE	TRUE	TRUE	litter saprotroph, foliar endophyte, leaf/fruit/seed pathogen
Fuscolachnum	TRUE	FALSE	FALSE	litter saprotroph
Fuscostagonospora	TRUE	FALSE	FALSE	litter saprotroph
Fusicolla	TRUE	FALSE	FALSE	litter saprotroph, fungal decomposer
Ganoderma	TRUE	TRUE	FALSE	litter saprotroph, wood saprotroph, wood pathogen
Gelidatrema	TRUE	FALSE	FALSE	litter saprotroph, fungal decomposer
Genolevuria	TRUE	FALSE	TRUE	litter saprotroph, epiphyte
Golovinomyces	TRUE	TRUE	FALSE	litter saprotroph, leaf/fruit/seed pathogen
Golubevia	TRUE	FALSE	FALSE	litter saprotroph, fungal decomposer
Hannaella	TRUE	TRUE	FALSE	mycoparasite, animal decomposer
Herpotrichia	TRUE	TRUE	TRUE	plant pathogen, wood saprotroph, root endophyte, leaf/fruit/seed pathogen
Heterocephalacria	TRUE	TRUE	FALSE	plant pathogen, fungal decomposer
Hirsutella	TRUE	TRUE	FALSE	plant pathogen, animal decomposer
Holtermanniella	FALSE	TRUE	FALSE	plant pathogen
Hyalorbilia	FALSE	TRUE	FALSE	plant pathogen, animal parasite
Hyphodontia	FALSE	TRUE	FALSE	plant pathogen
Itersonilia	FALSE	TRUE	FALSE	plant pathogen, leaf/fruit/seed pathogen
Knufia	FALSE	TRUE	FALSE	plant pathogen, leaf/fruit/seed pathogen
Kondoa	FALSE	TRUE	FALSE	plant pathogen
Kwoniella	FALSE	TRUE	FALSE	plant pathogen
Lachnum	TRUE	TRUE	TRUE	plant pathogen, wood saprotroph, root endophyte
Lecania	FALSE	TRUE	FALSE	plant pathogen
Lecanora	FALSE	TRUE	FALSE	plant pathogen
Lepraria	FALSE	TRUE	FALSE	plant pathogen
Leptosphaeria	TRUE	TRUE	FALSE	plant pathogen, wood saprotroph, wood pathogen
Leptospora	FALSE	TRUE	FALSE	plant pathogen
Leucosporidium	FALSE	TRUE	FALSE	plant pathogen
Lophiostoma	TRUE	TRUE	FALSE	plant pathogen, litter saprotroph
Lophium	FALSE	TRUE	FALSE	plant pathogen
Massarina	FALSE	TRUE	FALSE	plant pathogen, leaf/fruit/seed pathogen
Metschnikowia	FALSE	TRUE	FALSE	plant pathogen
Microcyclospora	FALSE	TRUE	FALSE	plant pathogen, leaf/fruit/seed pathogen
Microstroma	FALSE	TRUE	FALSE	plant pathogen, leaf/fruit/seed pathogen
Mollisia	TRUE	TRUE	TRUE	plant pathogen, litter saprotroph, foliar endophyte, leaf/fruit/seed pathogen
Mollisina	FALSE	TRUE	FALSE	plant pathogen
Monilinia	TRUE	TRUE	FALSE	plant pathogen, litter saprotroph, leaf/fruit/seed pathogen
Monochaetia	FALSE	TRUE	FALSE	plant pathogen, leaf/fruit/seed pathogen
Monographella	FALSE	TRUE	FALSE	plant pathogen, leaf/fruit/seed pathogen
Mrakia	TRUE	FALSE	FALSE	pollen saprotroph
Mucor	TRUE	FALSE	FALSE	pollen saprotroph
Muriformistrickeria	FALSE	TRUE	FALSE	protistan parasite
Muriphaeosphaeria	TRUE	TRUE	FALSE	protistan parasite, litter saprotroph, leaf/fruit/seed pathogen
Mycosphaerella	TRUE	TRUE	FALSE	soil saprotroph, litter saprotroph, leaf/fruit/seed pathogen
Mytilinidion	TRUE	FALSE	FALSE	soil saprotroph
Naevala	TRUE	TRUE	TRUE	soil saprotroph, foliar endophyte, leaf/fruit/seed pathogen
Naganishia	TRUE	FALSE	FALSE	soil saprotroph
Nectria	TRUE	TRUE	TRUE	soil saprotroph, litter saprotroph, foliar endophyte, leaf/fruit/seed pathogen
Neoascochyta	TRUE	TRUE	FALSE	soil saprotroph, litter saprotroph, leaf/fruit/seed pathogen
Neocatenulostroma	TRUE	TRUE	FALSE	soil saprotroph, litter saprotroph, leaf/fruit/seed pathogen
Neocladophialophora	TRUE	FALSE	FALSE	soil saprotroph
Neocladosporium	TRUE	FALSE	FALSE	soil saprotroph
Neocucurbitaria	TRUE	FALSE	FALSE	soil saprotroph
Neodevriesia	TRUE	TRUE	FALSE	soil saprotroph, litter saprotroph, leaf/fruit/seed pathogen
Neoerysiphe	TRUE	TRUE	FALSE	soil saprotroph, leaf/fruit/seed pathogen
Neophaeococcomyces	TRUE	TRUE	FALSE	soil saprotroph, litter saprotroph, leaf/fruit/seed pathogen
Neophaeomoniella	TRUE	TRUE	FALSE	soil saprotroph, leaf/fruit/seed pathogen
Neopyrenochaeta	TRUE	FALSE	FALSE	soil saprotroph
Neosetophoma	TRUE	FALSE	TRUE	soil saprotroph, foliar endophyte
Neostrelitziana	TRUE	TRUE	FALSE	soil saprotroph, leaf/fruit/seed pathogen
Nigrograna	TRUE	FALSE	FALSE	soil saprotroph, animal decomposer
Nonappendiculata	TRUE	FALSE	FALSE	soil saprotroph
Ophiobolus	TRUE	FALSE	FALSE	wood saprotroph
Orbilia	TRUE	TRUE	FALSE	unspecified saprotroph, animal parasite
Papiliotrema	TRUE	FALSE	FALSE	unspecified saprotroph, fungal decomposer
Parafenestella	TRUE	FALSE	FALSE	unspecified saprotroph, fungal decomposer
Paraleptosphaeria	TRUE	FALSE	FALSE	unspecified saprotroph
Paraloratospora	TRUE	FALSE	FALSE	unspecified saprotroph
Paraphaeosphaeria	TRUE	FALSE	FALSE	unspecified saprotroph
Paraphoma	TRUE	TRUE	FALSE	wood saprotroph, wood pathogen
Parapyrenochaeta	TRUE	FALSE	FALSE	unspecified saprotroph
Pararoussoella	TRUE	FALSE	FALSE	wood saprotroph
Parathyridaria	TRUE	FALSE	FALSE	wood saprotroph
Peltaster	TRUE	TRUE	FALSE	unspecified saprotroph, unspecified plant pathogen
Penicillium	TRUE	FALSE	TRUE	unspecified saprotroph, foliar endophyte
Peniophora	TRUE	TRUE	FALSE	unspecified saprotroph, plant pathogen, wood pathogen
Periconia	TRUE	TRUE	TRUE	unspecified saprotroph, foliar endophyte, leaf/fruit/seed pathogen
Pestalotiopsis	TRUE	TRUE	FALSE	unspecified saprotroph, leaf/fruit/seed pathogen
Phaeosphaeria	TRUE	FALSE	FALSE	unspecified saprotroph
Phaeotremella	TRUE	FALSE	FALSE	unspecified saprotroph, fungal decomposer
Phallus	FALSE	FALSE	TRUE	unspecified symbiotroph
Phanerochaete	FALSE	FALSE	TRUE	unspecified symbiotroph
Phoma	TRUE	TRUE	TRUE	wood saprotroph, litter saprotroph, foliar endophyte, leaf/fruit/seed pathogen
Phomatospora	TRUE	FALSE	FALSE	wood saprotroph, litter saprotroph
Phragmocamarosporium	TRUE	FALSE	FALSE	wood saprotroph
Phyllozyma	TRUE	FALSE	FALSE	wood saprotroph, litter saprotroph
Physcia	TRUE	FALSE	FALSE	wood saprotroph
Physisporinus	TRUE	FALSE	FALSE	wood saprotroph
Pilidium	TRUE	TRUE	FALSE	wood saprotroph, leaf/fruit/seed pathogen
Piskurozyma	TRUE	FALSE	FALSE	wood saprotroph
Plenodomus	TRUE	TRUE	FALSE	wood saprotroph, litter saprotroph, leaf/fruit/seed pathogen
Podosphaera	TRUE	TRUE	FALSE	wood saprotroph, leaf/fruit/seed pathogen
Praetumpfia	TRUE	FALSE	FALSE	wood saprotroph
Protomyces	TRUE	TRUE	FALSE	wood saprotroph, leaf/fruit/seed pathogen
Pseudoarthrographis	TRUE	TRUE	FALSE	wood saprotroph, leaf/fruit/seed pathogen
Pseudomicrostroma	TRUE	TRUE	TRUE	wood saprotroph, leaf/fruit/seed pathogen, epiphyte
Pseudoophiobolus	TRUE	FALSE	FALSE	wood saprotroph
Pseudopithomyces	TRUE	TRUE	FALSE	wood saprotroph, litter saprotroph, leaf/fruit/seed pathogen
Pseudoveronaea	TRUE	FALSE	FALSE	wood saprotroph
Pyrenochaetopsis	TRUE	FALSE	TRUE	wood saprotroph, litter saprotroph, foliar endophyte
Pyrenopeziza	TRUE	TRUE	FALSE	wood saprotroph, litter saprotroph, leaf/fruit/seed pathogen
Pyrenophora	TRUE	TRUE	FALSE	wood saprotroph, leaf/fruit/seed pathogen
Rachicladosporium	TRUE	FALSE	FALSE	wood saprotroph
Radulidium	TRUE	FALSE	FALSE	wood saprotroph
Ramularia	TRUE	TRUE	FALSE	wood saprotroph, leaf/fruit/seed pathogen
Retiarius	TRUE	FALSE	FALSE	wood saprotroph
Rhexocercosporidium	TRUE	TRUE	FALSE	wood saprotroph, litter saprotroph, root pathogen
Rhizoctonia	TRUE	TRUE	FALSE	wood saprotroph, litter saprotroph, leaf/fruit/seed pathogen
Rhodosporidiobolus	TRUE	FALSE	FALSE	wood saprotroph
Rhodotorula	TRUE	FALSE	TRUE	wood saprotroph, foliar endophyte
Saccothecium	TRUE	FALSE	FALSE	wood saprotroph
Sarocladium	TRUE	TRUE	FALSE	wood saprotroph, litter saprotroph, leaf/fruit/seed pathogen
Sawadaea	TRUE	TRUE	FALSE	wood saprotroph, leaf/fruit/seed pathogen
Schizopora	TRUE	TRUE	FALSE	wood saprotroph, plant pathogen, wood pathogen
Scleromitrula	TRUE	TRUE	FALSE	wood saprotroph, leaf/fruit/seed pathogen
Scolecobasidium	TRUE	TRUE	TRUE	wood saprotroph, plant pathogen, foliar endophyte, leaf/fruit/seed pathogen
Scoliciosporum	TRUE	FALSE	FALSE	wood saprotroph
Scopuloides	TRUE	FALSE	FALSE	wood saprotroph
Seimatosporium	TRUE	TRUE	FALSE	wood saprotroph, leaf/fruit/seed pathogen
Setomelanomma	TRUE	TRUE	FALSE	wood saprotroph, wood pathogen
Setophaeosphaeria	TRUE	TRUE	FALSE	wood saprotroph, litter saprotroph, leaf/fruit/seed pathogen
Setophoma	TRUE	TRUE	FALSE	wood saprotroph, root pathogen
Sirobasidium	TRUE	FALSE	FALSE	wood saprotroph, fungal decomposer
Sistotrema	TRUE	FALSE	FALSE	wood saprotroph
Sistotremastrum	TRUE	FALSE	FALSE	wood saprotroph
Sporidiobolus	TRUE	FALSE	FALSE	wood saprotroph, fungal decomposer
Sporobolomyces	TRUE	FALSE	FALSE	wood saprotroph
Starmerella	TRUE	FALSE	FALSE	wood saprotroph
Stemphylium	TRUE	TRUE	FALSE	litter saprotroph, leaf/fruit/seed pathogen
Strelitziana	FALSE	TRUE	FALSE	leaf/fruit/seed pathogen
Subplenodomus	TRUE	TRUE	FALSE	litter saprotroph, leaf/fruit/seed pathogen
Symmetrospora	TRUE	FALSE	FALSE	litter saprotroph
Taphrina	FALSE	TRUE	FALSE	leaf/fruit/seed pathogen
Teichospora	TRUE	FALSE	FALSE	wood saprotroph
Teunia	FALSE	FALSE	TRUE	epiphyte
Thelebolus	FALSE	FALSE	TRUE	foliar endophyte
Tilletiopsis	TRUE	TRUE	FALSE	litter saprotroph, leaf/fruit/seed pathogen
Trichomerium	TRUE	FALSE	TRUE	litter saprotroph, foliar endophyte
Tygervalleyomyces	TRUE	TRUE	FALSE	litter saprotroph, leaf/fruit/seed pathogen
Udeniomyces	FALSE	FALSE	TRUE	epiphyte
Venturia	TRUE	TRUE	FALSE	litter saprotroph, leaf/fruit/seed pathogen
Verrucocladosporium	TRUE	FALSE	FALSE	fungal decomposer
Vuilleminia	FALSE	TRUE	FALSE	plant pathogen, wood pathogen
Xenocylindrosporium	FALSE	TRUE	FALSE	leaf/fruit/seed pathogen
Xenoramularia	FALSE	TRUE	FALSE	leaf/fruit/seed pathogen
Zymoseptoria	TRUE	TRUE	FALSE	litter saprotroph, leaf/fruit/seed pathogen

## Sheet: Table S6
Table S6. Comparison of the occurrences of bacterial functional guilds across the flower groups. Wilcoxon test was performed, and p-values were adjusted using Bonferroni correction.
Comparisons	Chemotroph	Phototroph	Pathotroph	Biogeochemical cycle	Fermentation
open flower vs bagged flower	1	1	1	1	0.1262
open flower vs flower bud	0.92	1	0.094	1	0.0066
bagged flower vs flower bud	0.12	1	0.969	0.5	0.4388

## Sheet: Table S7
Table S7. Comparison of the occurrences of fungal functional guilds across the flower groups. Wilcoxon test was performed, and p-values were adjusted using Bonferroni correction.
Comparisons	Saprotroph	Pathotroph	Symbiotroph
open flower vs bagged flower	0.58	0.95	1
open flower vs flower bud	1	0.67	0.71
bagged flower vs flower bud	0.33	0.28	0.52

## Sheet: Table S8
Table S8. Diffenrentially abundant bacterial and fungal genera across the flower groups identified with ANCOMBC2. p-values were adjusted using Benjamini-Hochberg correction.
Genus	Comparison group	Log fold change	Standard error	Test statistic	Adjusted p-value
Neokomagataea	open flowers ~ bagged flowers	3.58	0.79	4.52	0.004
Neokomagataea	open flowers ~ flower buds	3.26	0.82	3.99	0.021
Metschnikowia	open flowers ~ bagged flowers	6.68	0.76	8.78	4.92e-16
Metschnikowia	open flowers ~ flower buds	6.48	0.79	8.2	3.79e-14
Cryptococcus	bagged flowers ~ open flowers	1.53	0.37	4.14	0.0107
Cryptococcus	bagged flowers ~ flower buds	1.46	0.4	3.62	0.045
Hannaella	bagged flowers ~ open flowers	1.36	0.3	4.54	0.00174
Hannaella	bagged flowers ~ flower buds	1.29	0.33	3.95	0.0119

## Sheet: Table S9
Table S9. Network attributes of bacterial, fungal, and cross-domain networks.
Network attributes	Bacterial network			Fungal network			Cross-domain network
	Open flower	Bagged flower	Flower bud	Open flower	Bagged flower	Flower bud	Open flower	Bagged flower	Flower bud
Number of nodes	44	53	24	73	92	35	117	145	59
Number of edges	575	992	172	1554	3092	425	2820	7317	992
Average number of neighbors	26.136	37.434	14.333	42.575	67.217	24.286	48.205	100.924	33.627
Characteristic path length	1.392	1.28	1.377	1.409	1.261	1.286	1.623	1.299	1.423
Network density	0.608	0.72	0.623	0.591	0.739	0.714	0.416	0.701	0.58
Clustering coefficient	0.666	0.814	0.657	0.641	0.787	0.723	0.652	0.823	0.758
Network centralization	0.265	0.211	0.174	0.192	0.166	0.178	0.393	0.212	0.328
